# Supplementary material for: A Novel CCT5 Missense Variant Associated with Early Onset Motor Neuropathy
Source: Int J Mol Sci. 2020 Oct 15;21(20):7631. doi: 10.3390/ijms21207631 (PMC7589105; doi:10.3390/ijms21207631)
Supplement: Supplementary file 1 [file ijms-21-07631-s001.zip]

Archive with 1 entries (1 files):
- ijms-951527-supplementary.docx
